# Supplementary material for: Prebiotic supplementation in frail older people affects specific gut microbiota taxa but not global diversity
Source: Microbiome. 2019 Mar 13;7:39. doi: 10.1186/s40168-019-0654-1 (PMC6417215; doi:10.1186/s40168-019-0654-1)
Supplement: Supplementary file 3 — Supplementary Tables S5–S8. (XLSX 51 kb) [file 40168_2019_654_MOESM3_ESM.xlsx]

## Sheet: TableS5
Table S5. Significant taxa at family level between time points within treatment groups were identified by DESeq2, controlling for subject controlling for subject and HFD-index differences.
Treatment groups	Family level	baseMean	log2 Fold Change	padj	No. of pairs	Pair comparison (Group1|Group2)	Increase or Decrease in Group 1 when compared to Group2
YH intervention	Bifidobacteriaceae	475.847	1.25326	0.0506644	19	T13|T0	Increase
	Methanobacteriaceae	25.8655	3.00751	0.00549533	19	T13|T0	Increase
	Lactobacillaceae	10.5379	4.44989	0.00549533	19	T13|T0	Increase
	Prevotellaceae	1815.04	-2.69017	0.0301795	18	T32|T0	Decrease
	Verrucomicrobiaceae	482.898	-2.54899	0.0713032	17	T26|T13	Decrease
YH placebo	Prevotellaceae	4664.24	5.60207	0.074432	7	T26|T13	Increase
	Clostridiaceae_1	58.0319	-1.41835	0.074432	7	T26|T13	Decrease
	Acidaminococcaceae	137.363	3.09296	0.0788753	7	T26|T13	Increase
	Veillonellaceae	462.904	2.50929	0.074432	7	T26|T13	Increase
	Alcaligenaceae	100.433	-6.56232	0.074432	7	T26|T13	Decrease
	Desulfovibrionaceae	35.1481	2.74766	0.074432	7	T26|T13	Increase
	Prevotellaceae	3231.02	5.23986	0.0994049	7	T32|T13	Increase
	Lactobacillaceae	79.9825	5.76971	0.0110418	7	T32|T13	Increase
	Lactobacillaceae	37.7231	5.44842	0.0003086	7	T32|T26	Increase
	Sutterellaceae	59.2089	-4.31157	0.0785014	7	T32|T26	Decrease
EC intervention	Prevotellaceae	462.865	-1.53374	0.0773093	20	T26|T13	Decrease
	Veillonellaceae	428.788	-1.59151	0.0221353	20	T26|T13	Decrease
EC placebo	Bacteroidaceae	1723.14	2.38601	0.0857413	8	T13|T0	Increase
	Lactobacillaceae	231.191	3.62552	0.0308693	8	T13|T0	Increase
	Streptococcaceae	356.87	2.39191	0.0781474	8	T13|T0	Increase
	Sutterellaceae	51.1242	4.39416	0.0150106	8	T13|T0	Increase
	Bacteroidaceae	1178.14	2.35532	0.0103572	8	T32|T0	Increase
	Ruminococcaceae	18495	-0.867362	0.00291666	8	T32|T0	Decrease
	Alcaligenaceae	233.014	-3.17634	0.0475324	8	T32|T0	Decrease
	Sutterellaceae	45.4055	3.78936	0.081405	8	T32|T0	Increase
	Pseudomonadaceae	858.209	-3.53161	0.00291666	8	T32|T0	Decrease
	Prevotellaceae	188.181	2.72622	0.0444184	8	T26|T13	Increase
	Erysipelotrichaceae	843.642	1.27164	0.0816794	8	T26|T13	Increase
	Pseudomonadaceae	147.164	-2.08566	0.0541275	8	T26|T13	Decrease
	Prevotellaceae	196.103	3.61449	0.0067694	8	T32|T13	Increase
LS intervention	Actinomycetaceae	28.7909	-1.79828	0.0710827	16	T13|T0	Decrease
	Bacteroidaceae	684.643	3.74701	0.00113395	16	T13|T0	Increase
	Porphyromonadaceae	352.174	5.59646	1.85174e-05	16	T13|T0	Increase
	Rikenellaceae	359.272	4.27061	0.000410779	16	T13|T0	Increase
	Methanobacteriaceae	117.654	-2.04678	0.0710827	16	T13|T0	Decrease
	Lachnospiraceae	5801.64	0.575112	0.010605	16	T13|T0	Increase
	Ruminococcaceae	6114.83	1.47502	0.00257611	16	T13|T0	Increase
	Erysipelotrichaceae	366.603	-0.764962	0.0710827	16	T13|T0	Decrease
	Acidaminococcaceae	77.6712	4.51819	0.00135815	16	T13|T0	Increase
	Veillonellaceae	161.971	2.56247	0.0710827	16	T13|T0	Increase
	Sutterellaceae	3.46601	7.81438	0.0516752	16	T13|T0	Increase
	Enterobacteriaceae	1238.57	1.53512	0.0710827	16	T13|T0	Increase
	Pseudomonadaceae	18.5078	-2.31306	0.0445901	16	T13|T0	Decrease
	Coriobacteriaceae	777.735	-0.79587	0.094281	16	T26|T0	Decrease
	Porphyromonadaceae	131.624	2.58631	0.0257902	16	T26|T0	Increase
	Rikenellaceae	182.892	1.8556	0.0774787	16	T26|T0	Increase
	Methanobacteriaceae	122.766	1.78561	0.0774787	16	T26|T0	Increase
	Streptococcaceae	2517.45	-1.242	0.0472074	16	T26|T0	Decrease
	Peptostreptococcaceae	1481.39	-1.30652	0.0407185	16	T26|T0	Decrease
	Ruminococcaceae	6674.7	0.853246	0.0600866	16	T26|T0	Increase
	Acidaminococcaceae	47.7646	2.02736	0.0665636	16	T26|T0	Increase
	Veillonellaceae	244.172	2.50437	0.0774787	16	T26|T0	Increase
	Alcaligenaceae	158.754	2.58891	0.0191475	16	T26|T0	Increase
	Enterobacteriaceae	676.43	1.32064	0.0665636	16	T26|T0	Increase
	Pseudomonadaceae	328.615	2.71424	0.0191475	16	T26|T0	Increase
	Porphyromonadaceae	138.588	2.39803	0.0481947	11	T32|T0	Increase
	Rikenellaceae	244.091	2.94819	0.0227379	11	T32|T0	Increase
	Acidaminococcaceae	43.4052	3.08588	0.0481947	11	T32|T0	Increase
	Veillonellaceae	67.081	3.75719	0.0143422	11	T32|T0	Increase
	Sutterellaceae	1.17417	18.1464	9.79146e-08	11	T32|T0	Increase
	Enterobacteriaceae	849.659	2.26516	0.0227379	11	T32|T0	Increase
	Methanobacteriaceae	121.834	3.72228	0.00115936	15	T26|T13	Increase
	Lachnospiraceae	5589.27	-0.754022	0.092613	15	T26|T13	Decrease
	Alcaligenaceae	126.353	3.30496	0.0186121	15	T26|T13	Increase
	Pseudomonadaceae	257.698	4.24843	0.00115936	15	T26|T13	Increase
	Alcaligenaceae	169.687	-3.8711	0.00898138	11	T32|T26	Decrease
	Pseudomonadaceae	340.957	-3.76387	0.0101304	11	T32|T26	Decrease
LS placebo	Veillonellaceae	5.77542	-19.742	2.97066e-09	3	T26|T0	Decrease
	Sutterellaceae	5.70125	-18.7729	0.00430336	3	T32|T0	Decrease
	Sutterellaceae	0.379246	-17.2568	0.00272515	4	T32|T13	Decrease

## Sheet: TableS6
Table S6. Significant taxa at genus level between time points within treatment groups were identified by DESeq2, controlling for subject controlling for subject, and HFD-index differences
Treatment groups	Genus level	baseMean	log2 Fold Change	padj	No. of pairs	Pair comparison (Group1|Group2)	Increase or Decrease in Group 1 when compared to Group2
YH intervention	Methanobrevibacter	26.6296	3.09056	0.00464648	19	T13|T0	Increase
	Lactobacillus	11.7828	4.1605	0.00464648	19	T13|T0	Increase
	Clostridium_IV	279.853	2.03286	0.000140691	19	T13|T0	Increase
	Holdemania	2.04425	-2.41049	0.0868439	19	T13|T0	Decrease
	Barnesiella	485.817	-2.21294	0.0456616	16	T26|T0	Decrease
	Anaerostipes	201.3	1.41502	0.00443554	16	T26|T0	Increase
	Clostridium_XlVa	263.495	-1.1811	0.0411409	16	T26|T0	Decrease
	Oscillibacter	228.77	-1.56726	0.0200277	16	T26|T0	Decrease
	Bilophila	21.3725	-2.18171	0.0411409	16	T26|T0	Decrease
	Prevotella	1528.21	-2.83227	0.0679575	18	T32|T0	Decrease
	Clostridium_IV	418.373	-1.52283	0.0172573	17	T26|T13	Decrease
	Akkermansia	536.896	-2.72827	0.0393208	17	T26|T13	Decrease
	Asaccharobacter	5.30801	1.49084	0.0465337	18	T32|T13	Increase
	Clostridium_IV	388.844	-2.36894	7.14474e-10	18	T32|T13	Decrease
	Gemmiger	419.397	1.08103	0.0452682	18	T32|T13	Increase
YH placebo	Dialister	133.84	-5.72594	0.00116274	7	T13|T0	Decrease
	Lactobacillus	80.3734	5.71565	0.00811576	7	T32|T13	Increase
	Fusicatenibacter	390.009	-2.6072	0.082271	7	T32|T13	Decrease
	Dialister	186.675	4.28867	0.0914778	7	T32|T13	Increase
	Lactobacillus	56.2445	6.57331	2.65706e-05	7	T32|T26	Increase
EC intervention	Parabacteroides	72.7358	2.14006	0.0395422	20	T13|T0	Increase
	Pseudomonas	53.9396	2.70307	0.0320845	20	T13|T0	Increase
	Parabacteroides	63.5698	-1.74256	0.0309086	19	T32|T13	Decrease
EC placebo	Bacteroides	1323.49	2.33702	0.0496324	8	T32|T0	Increase
	Pseudomonas	663.663	-3.48248	0.0066942	8	T32|T0	Decrease
	Clostridium_XVIII	601.752	2.51631	0.0240793	8	T26|T13	Increase
	Prevotella	252.411	3.89262	0.0237012	8	T32|T13	Increase
	Pseudomonas	130.516	-2.58465	0.0237012	8	T32|T13	Decrease
LS intervention	Actinomyces	37.0517	-2.90785	0.006115	16	T13|T0	Decrease
	Bifidobacterium	2010.29	-1.45324	0.006115	16	T13|T0	Decrease
	Collinsella	483.259	-1.90252	0.0186813	16	T13|T0	Decrease
	Eggerthella	124.614	-1.70283	0.0497577	16	T13|T0	Decrease
	Bacteroides	481.225	2.77158	0.0110459	16	T13|T0	Increase
	Barnesiella	22.9137	12.4605	0.00244946	16	T13|T0	Increase
	Parabacteroides	128.211	4.07825	0.00244946	16	T13|T0	Increase
	Alistipes	201.785	3.65825	0.00246063	16	T13|T0	Increase
	Methanobrevibacter	103.436	-3.04858	0.006115	16	T13|T0	Decrease
	Lactobacillus	685.333	-1.5523	0.0281938	16	T13|T0	Decrease
	Streptococcus	2542.66	-2.04455	0.006115	16	T13|T0	Decrease
	Clostridium_sensu_stricto	516.043	-2.6583	0.00459359	16	T13|T0	Decrease
	Coprococcus	146.885	-1.81011	0.00244946	16	T13|T0	Decrease
	Lachnospira	38.5905	3.22778	0.0241791	16	T13|T0	Increase
	Ruminococcus2	227.696	-0.75862	0.051184	16	T13|T0	Decrease
	Romboutsia	764.29	-2.127	0.0313532	16	T13|T0	Decrease
	Clostridium_IV	678.186	1.54306	0.006115	16	T13|T0	Increase
	Clostridium_XVIII	181.378	-1.89153	0.0110459	16	T13|T0	Decrease
	Faecalicoccus	28.1138	-1.47588	0.0878775	16	T13|T0	Decrease
	Phascolarctobacterium	51.9428	3.42252	0.006115	16	T13|T0	Increase
	Bilophila	12.6522	3.81362	0.0133741	16	T13|T0	Increase
	Pseudomonas	17.3892	-3.38502	0.00445224	16	T13|T0	Decrease
	Barnesiella	69.9609	11.1631	0.00509024	16	T26|T0	Increase
	Odoribacter	8.02765	6.71774	0.0994577	16	T26|T0	Increase
	Parabacteroides	82.6402	2.53744	0.0618325	16	T26|T0	Increase
	Streptococcus	3026.38	-1.27376	0.0785707	16	T26|T0	Decrease
	Coprococcus	104.843	-1.64929	0.0785707	16	T26|T0	Decrease
	Dorea	154.698	-1.4495	0.0785707	16	T26|T0	Decrease
	Romboutsia	836.767	-2.01839	0.000615976	16	T26|T0	Decrease
	Clostridium_IV	1020.8	1.27451	0.0785707	16	T26|T0	Increase
	Faecalibacterium	171.525	1.64016	0.0785707	16	T26|T0	Increase
	Clostridium_XVIII	172.986	-1.5275	0.0785707	16	T26|T0	Decrease
	Achromobacter	180.553	2.75996	0.0183986	16	T26|T0	Increase
	Bilophila	14.4483	3.86191	0.0785707	16	T26|T0	Increase
	Pseudomonas	377.101	2.4981	0.0307248	16	T26|T0	Increase
	Odoribacter	4.25487	9.45944	0.0857054	11	T32|T0	Increase
	Anaerotruncus	20.2409	4.36259	0.0857054	11	T32|T0	Increase
	Methanobrevibacter	137.12	4.34806	0.00063545	15	T26|T13	Increase
	Achromobacter	193.955	3.96817	0.00490549	15	T26|T13	Increase
	Pseudomonas	387.774	4.85856	0.000352998	15	T26|T13	Increase
	Clostridium_sensu_stricto	511.322	-2.25763	0.032673	11	T32|T26	Decrease
	Gemmiger	268.353	-2.57858	0.0557432	11	T32|T26	Decrease
	Ruminococcus	625.289	-2.09163	0.032673	11	T32|T26	Decrease
	Achromobacter	168.748	-4.21114	0.00541696	11	T32|T26	Decrease
	Pseudomonas	364.955	-4.19143	0.00541696	11	T32|T26	Decrease
LS placebo	Odoribacter	0.772636	-21.98	3.93865e-06	3	T13|T0	Decrease
	Parabacteroides	4.73282	-20.4446	8.19708e-06	3	T13|T0	Decrease
	Holdemania	5.06506	-20.6118	8.19708e-06	3	T13|T0	Decrease
	Parabacteroides	0.47036	17.7117	1.65879e-05	5	T26|T13	Increase
	Odoribacter	0.236203	17.265	2.03133e-05	5	T26|T13	Increase
	Veillonella	0.177426	-16.5311	3.83824e-05	5	T26|T13	Decrease
	Veillonella	0.944333	-17.8375	0.000173911	3	T13|T0	Decrease
	Dialister	0.868193	-17.9817	0.000511863	3	T26|T0	Decrease
	Veillonella	0.530562	-17.6325	0.000511863	3	T26|T0	Decrease
	Slackia	42.0626	7.77311	0.014135	3	T32|T0	Increase

## Sheet: TableS7
Table S7. Multiple pairwise comparisons (Wilcoxon signed rank test) of immunological/inflammatory biomarkers between time points in each treatment group
Biomarkers	Treatment groups	Comparision	No. of subjects	p-value	Mean (SD)
					Group 1	Group 2
CRP (mg/L)	YH intervention	T0 - T13	18	0.102338	2.7 (4.7)	2 (3.3)
		T0 - T26	16	0.280337	2.9 (5)	2 (2.5)
		T0 - T32	18	0.458977	2.6 (4.7)	1.4 (1.3)
		T13 - T26	14	0.964506	2.3 (3.7)	2.1 (2.6)
		T13 - T32	16	0.850473	2.2 (3.5)	1.4 (1.3)
		T26 - T32	14	0.753006	2.1 (2.6)	1.6 (1.4)
	YH placebo	T0 - T13	8	1	0.9 (0.7)	2.5 (4.3)
		T0 - T26	8	0.833935	0.9 (0.7)	1 (1.2)
		T0 - T32	7	0.21875	0.9 (0.7)	1.1 (0.9)
		T13 - T26	8	0.483303	2.5 (4.3)	1 (1.2)
		T13 - T32	7	0.8125	2.8 (4.5)	1.1 (0.9)
		T26 - T32	7	0.529368	1.2 (1.2)	1.1 (0.9)
	EC intervention	T0 - T13	16	0.615083	1.8 (1.5)	2.1 (2.4)
		T0 - T26	17	0.167149	1.6 (1.4)	2.2 (2.4)
		T0 - T32	16	0.513486	1.6 (1.3)	1.4 (1.1)
		T13 - T26	16	0.102216	1.8 (2.2)	2.2 (2.5)
		T13 - T32	14	1	1.9 (2.1)	1.5 (1.2)
		T26 - T32	15	0.12406	1.7 (1.3)	1.4 (1.2)
	EC placebo	T0 - T13	8	0.0754036	1.1 (0.5)	0.8 (0.4)
		T0 - T26	7	0.833935	1 (0.5)	2.2 (3.3)
		T0 - T32	7	0.9375	1 (0.5)	1 (0.3)
		T13 - T26	7	0.294507	0.8 (0.5)	2.2 (3.3)
		T13 - T32	7	0.21875	0.8 (0.5)	1 (0.3)
		T26 - T32	6	0.6875	2.4 (3.6)	1 (0.3)
	LS intervention	T0 - T13	16	0.12609	22.4 (26.5)	9.9 (8.6)
		T0 - T26	14	0.50488	15.7 (20.3)	14.5 (27.2)
		T0 - T32	11	0.172694	18.9 (22.1)	8.5 (15.9)
		T13 - T26	15	0.363607	9.8 (7.6)	13.5 (26.5)
		T13 - T32	12	0.406941	9.1 (7.9)	7.8 (15.4)
		T26 - T32	11	0.441209	13 (28.5)	8.4 (16)
	LS placebo	T0 - T13	4	0.875	37.6 (42)	39.5 (26.6)
		T0 - T26	3	0.25	19.5 (26)	35.7 (29.9)
		T0 - T32	3	0.25	19.5 (26)	35.1 (21)
		T13 - T26	3	0.75	32.5 (27.6)	35.7 (29.9)
		T13 - T32	3	1	32.5 (27.6)	35.1 (21)
		T26 - T32	3	1	35.7 (29.9)	35.1 (21)
CXCL11 (pg/ml)	YH intervention	T0 - T13	12	0.0587074	363.4 (529.5)	64.9 (116.7)
		T0 - T26	12	0.108319	258.7 (451.5)	56.5 (98.1)
		T0 - T32	14	0.108319	262.6 (428.6)	88.5 (139.8)
		T13 - T26	13	0.17753	104.5 (181.2)	77.7 (142.7)
		T13 - T32	13	0.787406	104.5 (181.2)	99.8 (160.3)
		T26 - T32	14	0.833935	83.9 (139.1)	93.9 (155.6)
	YH placebo	T0 - T13	4	0.422678	562.2 (1054.9)	1426.3 (2045.4)
		T0 - T26	5	1	453.3 (945.5)	566.2 (820)
		T0 - T32	4	0.625	562.2 (1054.9)	112.8 (141.5)
		T13 - T26	4	0.181449	1426.3 (2045.4)	703.4 (878.1)
		T13 - T32	4	0.375	1426.3 (2045.4)	112.8 (141.5)
		T26 - T32	4	0.422678	703.4 (878.1)	112.8 (141.5)
	EC intervention	T0 - T13	14	0.906329	659.6 (1127)	475.8 (689.8)
		T0 - T26	15	1	958.2 (1586.4)	579.1 (836.6)
		T0 - T32	13	0.783652	864.4 (1569.7)	802 (891.5)
		T13 - T26	13	0.456126	511 (704.7)	567.1 (888.3)
		T13 - T32	12	0.755658	435.3 (682.6)	810.7 (930.6)
		T26 - T32	12	0.339355	626.8 (904.4)	867.4 (898.1)
	EC placebo	T0 - T13	5	0.1875	111 (67.5)	72.5 (54.2)
		T0 - T26	5	0.4375	550.9 (1011.1)	1606.7 (2025.1)
		T0 - T32	5	0.36131	99.7 (79)	1048.2 (1809.3)
		T13 - T26	4	0.125	70.2 (62.3)	1980.1 (2130.4)
		T13 - T32	4	0.25	86.3 (51.5)	1305.8 (1980.5)
		T26 - T32	3	0.75	2577.4 (2160.3)	1678.4 (2247.3)
	LS intervention	T0 - T13	16	0.0934448	1324.9 (1874.1)	1227.9 (1751.4)
		T0 - T26	14	0.0905762	1354.7 (2006.4)	1167.1 (1722.6)
		T0 - T32	9	0.652344	1788.9 (2426.4)	1883.8 (2411.2)
		T13 - T26	14	0.234811	1276.9 (1873.7)	1167.1 (1722.6)
		T13 - T32	9	0.141482	1637 (2293)	1883.8 (2411.2)
		T26 - T32	9	0.0346106	1489.4 (2099.2)	1883.8 (2411.2)
	LS placebo	T0 - T13	4	1	1307.5 (662.8)	1324.9 (672.6)
		T0 - T26	3	1	1561.1 (522.6)	1610.5 (639.4)
		T0 - T32	3	0.75	1561.1 (522.6)	1372.2 (914.9)
		T13 - T26	3	1	1537.7 (637.9)	1610.5 (639.4)
		T13 - T32	3	0.75	1537.7 (637.9)	1372.2 (914.9)
		T26 - T32	3	0.75	1610.5 (639.4)	1372.2 (914.9)
CCL11 (pg/ml)	YH intervention	T0 - T13	16	0.755658	16.8 (34.1)	6.1 (7.4)
		T0 - T26	16	0.119722	17.8 (33.9)	4.5 (4.9)
		T0 - T32	16	0.779828	18.2 (33.7)	11.1 (12.8)
		T13 - T26	17	0.414823	5.3 (7)	3.9 (4.6)
		T13 - T32	15	0.61012	5.8 (7.3)	10.1 (13.3)
		T26 - T32	16	0.0233764	4.6 (4.9)	10.5 (12.9)
	YH placebo	T0 - T13	7	0.583882	2.6 (1.7)	5.9 (8.3)
		T0 - T26	6	0.422678	2.8 (1.8)	4.2 (3.1)
		T0 - T32	5	0.789268	3 (1.9)	4.4 (5.3)
		T13 - T26	7	0.100348	2.7 (1.8)	11 (18.3)
		T13 - T32	6	1	2.9 (1.9)	3.9 (4.8)
		T26 - T32	6	0.583882	12.6 (19.5)	3.9 (4.8)
	EC intervention	T0 - T13	16	0.672604	14.3 (34.8)	29.2 (42.8)
		T0 - T26	17	0.371093	13.3 (33.2)	1.6 (0)
		T0 - T32	14	0.36131	7.9 (23.4)	20.2 (37.1)
		T13 - T26	15	0.100348	25.2 (41.1)	1.6 (0)
		T13 - T32	13	0.498225	29 (43.4)	21.6 (38.3)
		T26 - T32	14	0.371093	1.6 (0)	14.8 (33.6)
	EC placebo	T0 - T13	6	1	19.3 (43.3)	1.6 (0)
		T0 - T26	5	1	22.9 (47.5)	37.2 (48.8)
		T0 - T32	6	1	19.3 (43.3)	1.6 (0)
		T13 - T26	6	0.371093	1.6 (0)	31.3 (46)
		T26 - T32	7	0.371093	27 (43.4)	1.6 (0)
	LS intervention	T0 - T13	15	0.330261	335.7 (138.8)	366.4 (139.4)
		T0 - T26	13	0.30542	327.1 (138.7)	394.4 (191.2)
		T0 - T32	9	1	363.1 (118.9)	368.1 (176.9)
		T13 - T26	14	0.241211	402.4 (169.1)	393.6 (183.7)
		T13 - T32	9	0.25	440 (123.2)	368.1 (176.9)
		T26 - T32	9	0.910156	380.3 (116.8)	368.1 (176.9)
	LS placebo	T0 - T13	3	0.5	200.4 (29.7)	327 (219.2)
IL-17A (pg/ml)	EC intervention	T0 - T13	16	0.556298	0.9 (0.5)	0.9 (0.4)
		T0 - T26	17	0.833935	0.9 (0.4)	0.9 (0.4)
		T0 - T32	14	0.724082	0.9 (0.4)	0.9 (0.3)
		T13 - T26	15	0.964541	0.8 (0.4)	0.8 (0.4)
		T13 - T32	13	0.838464	0.9 (0.3)	0.8 (0.4)
		T26 - T32	14	0.968712	0.9 (0.4)	0.9 (0.3)
	EC placebo	T0 - T13	6	0.181449	0.8 (0.3)	0.7 (0.3)
		T0 - T26	5	0.855132	0.7 (0.3)	0.7 (0.2)
		T0 - T32	6	0.787406	0.8 (0.3)	0.7 (0.4)
		T13 - T26	6	0.583882	0.9 (0.7)	0.8 (0.3)
		T13 - T32	7	0.529368	0.9 (0.6)	0.7 (0.4)
		T26 - T32	7	0.401678	0.8 (0.3)	0.6 (0.4)
	LS intervention	T0 - T13	16	0.949944	3.3 (3.1)	3.4 (3.7)
		T0 - T26	14	1	3.5 (3.3)	3.9 (4.9)
		T0 - T32	9	0.624065	4.2 (3.8)	4.3 (3.6)
		T13 - T26	14	0.807739	3.5 (4)	3.9 (4.9)
		T13 - T32	9	0.359375	4.8 (4.5)	4.3 (3.6)
		T26 - T32	9	0.944183	3.2 (2.6)	4.3 (3.6)
	LS placebo	T0 - T13	4	0.789268	3.1 (2.9)	1.8 (2)
		T0 - T26	3	1	3.8 (3)	2.6 (2.8)
		T0 - T32	3	1	3.8 (3)	2.9 (3.6)
		T13 - T26	3	0.371093	1.8 (2.5)	2.6 (2.8)
		T13 - T32	3	0.371093	1.8 (2.5)	2.9 (3.6)
		T26 - T32	3	1	2.6 (2.8)	2.9 (3.6)
IFN-γ (pg/ml)	YH intervention	T0 - T13	15	0.529368	4.8 (4.7)	3.7 (2.3)
		T0 - T26	16	0.148779	6.3 (7.6)	4.7 (6.6)
		T0 - T32	16	0.798273	6.9 (7.4)	7.3 (9.8)
		T13 - T26	17	0.410198	4 (2.7)	4.7 (6.4)
		T13 - T32	15	0.706427	4.4 (2.7)	4.4 (3.3)
		T26 - T32	16	0.378675	5.2 (6.4)	6.5 (9)
	YH placebo	T0 - T13	7	0.294507	2.1 (1.1)	4.3 (5.2)
		T0 - T26	6	1	2.1 (1.1)	2.5 (1.8)
		T0 - T32	5	1	2.5 (0.7)	3 (2.6)
		T13 - T26	7	0.787406	3.9 (5.4)	2.2 (1.9)
		T13 - T32	6	0.589639	4.5 (5.6)	2.5 (2.6)
		T26 - T32	6	1	2.5 (1.8)	2.5 (2.6)
	EC intervention	T0 - T13	11	0.577148	7.9 (8.2)	12.5 (20.7)
		T0 - T26	11	0.27832	9.3 (8.2)	12.9 (18.5)
		T0 - T32	9	0.496094	7 (5.9)	7.8 (4.1)
		T13 - T26	10	0.845703	12.9 (21.6)	12.5 (19.6)
		T13 - T32	8	0.945312	6.6 (4.7)	6.9 (4.6)
		T26 - T32	11	0.700195	6.7 (4.5)	6 (4.3)
	EC placebo	T0 - T13	5	0.0625	2.2 (1)	9 (11.7)
		T0 - T26	3	0.25	2 (1)	4.1 (3.6)
		T0 - T32	5	0.0625	2.7 (1.1)	5.1 (2.2)
		T13 - T26	4	0.125	10.8 (12.7)	4 (3)
		T13 - T32	5	0.4375	9.6 (11.3)	4.6 (2.7)
		T26 - T32	5	1	3.6 (2.7)	3.4 (1.3)
	LS intervention	T0 - T13	16	0.596588	9.2 (8)	7.8 (4.6)
		T0 - T26	14	0.760864	8.1 (7.1)	7.1 (4.7)
		T0 - T32	9	0.496094	9.1 (8.8)	8 (8.2)
		T13 - T26	14	0.855225	7.5 (4.7)	7.1 (4.7)
		T13 - T32	9	0.820312	8 (5.7)	8 (8.2)
		T26 - T32	9	0.652344	6.4 (3.6)	8 (8.2)
	LS placebo	T0 - T13	4	0.875	13.3 (10.3)	12.1 (12.3)
		T0 - T26	3	0.75	8.3 (3.3)	8.6 (3.1)
		T0 - T32	3	1	8.3 (3.3)	7.4 (1.5)
		T13 - T26	3	0.75	14.8 (13.7)	8.6 (3.1)
		T13 - T32	3	0.75	14.8 (13.7)	7.4 (1.5)
		T26 - T32	3	0.75	8.6 (3.1)	7.4 (1.5)
IL-10 (pg/ml)	YH intervention	T0 - T13	15	0.069213	0.2 (0.1)	0.1 (0.1)
		T0 - T26	16	0.294507	0.1 (0.1)	0.1 (0.1)
		T0 - T32	16	0.378675	0.2 (0.1)	0.1 (0.1)
		T13 - T26	17	0.477734	0.1 (0.1)	0.1 (0.1)
		T13 - T32	15	0.232966	0.1 (0.1)	0.2 (0.1)
		T26 - T32	16	0.887088	0.2 (0.1)	0.2 (0.1)
	YH placebo	T0 - T13	7	0.0591721	0.1 (0)	0.1 (0.1)
		T0 - T26	6	0.280713	0.1 (0)	0.1 (0.1)
		T0 - T32	5	0.8125	0.1 (0)	0.1 (0)
		T13 - T26	7	1	0.1 (0.1)	0.1 (0.1)
		T13 - T32	6	0.0590582	0.1 (0.1)	0.1 (0.1)
		T26 - T32	6	0.17753	0.1 (0.1)	0.1 (0.1)
	EC intervention	T0 - T13	11	0.101562	0.1 (0.1)	0.3 (0.5)
		T0 - T26	11	0.27832	0.1 (0.1)	0.2 (0.1)
		T0 - T32	9	1	0.2 (0.1)	0.2 (0.1)
		T13 - T26	10	0.556641	0.3 (0.5)	0.2 (0.1)
		T13 - T32	8	0.460938	0.2 (0.1)	0.2 (0.1)
		T26 - T32	11	0.577148	0.2 (0.1)	0.2 (0.1)
	EC placebo	T0 - T13	5	0.4375	0.1 (0.1)	0.2 (0.1)
		T0 - T26	3	0.25	0.1 (0)	0.3 (0.2)
		T0 - T32	5	0.3125	0.2 (0)	0.2 (0.1)
		T13 - T26	4	0.625	0.2 (0.1)	0.3 (0.1)
		T13 - T32	5	0.4375	0.2 (0.1)	0.2 (0.1)
		T26 - T32	5	0.3125	0.2 (0.1)	0.2 (0.1)
	LS intervention	T0 - T13	16	0.297852	1 (2.1)	0.5 (0.3)
		T0 - T26	14	0.807739	1 (2.3)	0.5 (0.4)
		T0 - T32	9	0.300781	1.4 (2.9)	0.6 (0.6)
		T13 - T26	14	0.583008	0.5 (0.3)	0.5 (0.4)
		T13 - T32	9	0.734375	0.5 (0.3)	0.6 (0.6)
		T26 - T32	9	1	0.5 (0.4)	0.6 (0.6)
	LS placebo	T0 - T13	4	0.375	0.3 (0.1)	0.4 (0.2)
		T0 - T26	3	0.25	0.4 (0.1)	0.3 (0.1)
		T0 - T32	3	1	0.4 (0.1)	0.4 (0.2)
		T13 - T26	3	0.25	0.5 (0.2)	0.3 (0.1)
		T13 - T32	3	0.75	0.5 (0.2)	0.4 (0.2)
		T26 - T32	3	0.25	0.3 (0.1)	0.4 (0.2)
IL-6 (pg/ml)	YH intervention	T0 - T13	15	0.783652	0.2 (0.1)	0.2 (0.3)
		T0 - T26	16	0.366986	0.2 (0.2)	0.2 (0.2)
		T0 - T32	16	0.12609	0.2 (0.2)	0.2 (0.1)
		T13 - T26	17	1	0.2 (0.3)	0.2 (0.2)
		T13 - T32	15	0.223837	0.2 (0.3)	0.1 (0.1)
		T26 - T32	16	0.197326	0.2 (0.2)	0.1 (0.1)
	YH placebo	T0 - T13	7	0.36131	0.1 (0.1)	0.3 (0.5)
		T0 - T26	6	0.789268	0.1 (0.1)	0.1 (0.1)
		T0 - T32	5	0.583882	0.1 (0.1)	0 (0)
		T13 - T26	7	0.181449	0.3 (0.5)	0.1 (0.1)
		T13 - T32	6	0.201243	0.3 (0.5)	0 (0)
		T26 - T32	6	0.422678	0.1 (0.1)	0 (0)
	EC intervention	T0 - T13	11	0.577148	0.5 (0.4)	0.5 (0.4)
		T0 - T26	11	0.206055	0.4 (0.4)	0.6 (0.5)
		T0 - T32	9	0.734375	0.6 (0.5)	0.5 (0.4)
		T13 - T26	10	0.0644531	0.5 (0.3)	0.7 (0.5)
		T13 - T32	8	1	0.4 (0.2)	0.4 (0.2)
		T26 - T32	11	0.0322266	0.5 (0.3)	0.4 (0.2)
	EC placebo	T0 - T13	5	0.201243	0.6 (0.6)	1.6 (2.5)
		T0 - T26	3	0.25	0.8 (0.8)	1.4 (1.5)
		T0 - T32	5	0.0625	0.8 (0.6)	1.6 (1.4)
		T13 - T26	4	0.625	1.8 (2.8)	1.1 (1.4)
		T13 - T32	5	1	1.6 (2.5)	1 (1.1)
		T26 - T32	5	0.4375	1 (1.3)	0.9 (1.2)
	LS intervention	T0 - T13	16	0.0739136	3.4 (3.4)	2.6 (2.8)
		T0 - T26	14	0.583008	3.3 (3.6)	3.8 (5.8)
		T0 - T32	9	0.570312	2.9 (2.7)	1.8 (0.8)
		T13 - T26	14	0.807739	2.6 (3)	3.8 (5.8)
		T13 - T32	9	0.652344	2 (1.1)	1.8 (0.8)
		T26 - T32	9	0.425781	1.7 (0.9)	1.8 (0.8)
	LS placebo	T0 - T13	4	0.25	2 (0.8)	3.1 (1.7)
		T0 - T26	3	0.5	1.7 (0.6)	2.1 (0.8)
		T0 - T32	3	0.25	1.7 (0.6)	2.3 (0.6)
		T13 - T26	3	1	2.4 (1.4)	2.1 (0.8)
		T13 - T32	3	0.75	2.4 (1.4)	2.3 (0.6)
		T26 - T32	3	0.75	2.1 (0.8)	2.3 (0.6)
IL-8 (pg/ml)	YH intervention	T0 - T13	15	0.142213	8.6 (5.1)	7.4 (4.9)
		T0 - T26	16	0.414446	8.9 (5)	6.8 (4.4)
		T0 - T32	16	1	9 (3.9)	9.1 (5)
		T13 - T26	17	0.320255	7.3 (4.6)	6.9 (4.3)
		T13 - T32	15	0.209287	7.1 (3.5)	7.9 (4.4)
		T26 - T32	16	0.550935	7.7 (3.6)	8.3 (4.7)
	YH placebo	T0 - T13	7	0.529368	8.6 (6.2)	6.7 (4.1)
		T0 - T26	6	0.0590582	6.7 (4)	5 (2.7)
		T0 - T32	5	0.3125	8 (2.7)	5.2 (3.1)
		T13 - T26	7	0.280713	5.8 (4.8)	4.3 (3.1)
		T13 - T32	6	0.280713	6.7 (4.5)	4.4 (3.5)
		T26 - T32	6	0.787406	5 (2.7)	4.4 (3.5)
	EC intervention	T0 - T13	11	0.764648	15.1 (19.5)	11.4 (4.1)
		T0 - T26	11	0.577148	15.9 (19.4)	11.7 (4.7)
		T0 - T32	9	0.570312	16.2 (21.6)	12.5 (3.2)
		T13 - T26	10	0.160156	10.7 (3.9)	12 (4.9)
		T13 - T32	8	0.382812	11.6 (3.8)	12.2 (2.7)
		T26 - T32	11	0.96582	13.5 (4.1)	13.7 (3.5)
	EC placebo	T0 - T13	5	0.1875	7.4 (5.7)	12.1 (4.1)
		T0 - T26	3	0.25	6 (5.7)	13.4 (4.2)
		T0 - T32	5	0.1875	10.8 (8.1)	15.8 (4.2)
		T13 - T26	4	0.625	13.6 (1.4)	15.4 (5.2)
		T13 - T32	5	0.8125	13.5 (1.2)	13.4 (3.5)
		T26 - T32	5	0.8125	14.2 (5.2)	13.9 (3.2)
	LS intervention	T0 - T13	16	1	33.8 (77.2)	24 (41.3)
		T0 - T26	14	0.463135	36.2 (82.6)	31.4 (49.9)
		T0 - T32	9	0.820312	51.2 (101.9)	36.2 (54.7)
		T13 - T26	14	0.00671387	24.9 (44.3)	31.4 (49.9)
		T13 - T32	9	0.203125	32.3 (54.9)	36.2 (54.7)
		T26 - T32	9	0.570312	40.1 (61.7)	36.2 (54.7)
	LS placebo	T0 - T13	4	0.375	13.2 (1.4)	14.6 (1.7)
		T0 - T26	3	0.25	13 (1.6)	17.6 (2.2)
		T0 - T32	3	0.5	13 (1.6)	20.2 (9.9)
		T13 - T26	3	0.25	13.9 (1.1)	17.6 (2.2)
		T13 - T32	3	0.5	13.9 (1.1)	20.2 (9.9)
		T26 - T32	3	0.75	17.6 (2.2)	20.2 (9.9)
TNF-α (pg/ml)	YH intervention	T0 - T13	15	0.944285	1.1 (0.7)	1.1 (0.7)
		T0 - T26	16	0.660346	1.1 (0.7)	1 (0.7)
		T0 - T32	16	0.589498	1.1 (0.5)	1.1 (0.6)
		T13 - T26	17	0.164072	1.2 (0.7)	1.1 (0.7)
		T13 - T32	15	0.615519	1.2 (0.7)	1.2 (0.7)
		T26 - T32	16	0.887088	1.2 (0.6)	1.2 (0.7)
	YH placebo	T0 - T13	7	0.0360317	0.7 (0.6)	1.3 (1)
		T0 - T26	6	0.105645	0.5 (0.4)	0.9 (0.7)
		T0 - T32	5	0.3125	0.6 (0.3)	1 (0.7)
		T13 - T26	7	0.787406	0.9 (0.9)	0.8 (0.7)
		T13 - T32	6	0.280713	1.1 (0.9)	0.9 (0.7)
		T26 - T32	6	0.589639	0.9 (0.7)	0.9 (0.7)
	EC intervention	T0 - T13	11	0.96582	1.7 (0.7)	1.7 (0.6)
		T0 - T26	11	0.240234	1.7 (0.7)	1.9 (0.7)
		T0 - T32	9	0.910156	1.7 (0.6)	1.7 (0.5)
		T13 - T26	10	0.322266	1.7 (0.4)	1.9 (0.7)
		T13 - T32	8	0.640625	1.8 (0.4)	1.7 (0.3)
		T26 - T32	11	0.413086	1.8 (0.6)	1.7 (0.4)
	EC placebo	T0 - T13	5	1	1.4 (0.7)	1.4 (0.3)
		T0 - T26	3	0.75	1.1 (0.7)	1.3 (0.3)
		T0 - T32	5	1	1.8 (1.2)	1.7 (0.7)
		T13 - T26	4	1	1.5 (0.1)	1.6 (0.7)
		T13 - T32	5	0.625	1.5 (0.1)	1.4 (0.3)
		T26 - T32	5	0.8125	1.6 (0.6)	1.5 (0.4)
	LS intervention	T0 - T13	16	0.14386	5 (3.1)	4.1 (1.7)
		T0 - T26	14	0.135254	5.1 (3.3)	4 (1.4)
		T0 - T32	9	0.00390625	5.6 (3.9)	4.4 (2.8)
		T13 - T26	14	0.325806	4.3 (1.8)	4 (1.4)
		T13 - T32	9	0.570312	4.3 (2)	4.4 (2.8)
		T26 - T32	9	0.820312	4.1 (1.7)	4.4 (2.8)
	LS placebo	T0 - T13	4	0.875	5 (2)	4.9 (2.6)
		T0 - T26	3	1	5.1 (2.4)	5.1 (2.7)
		T0 - T32	3	1	5.1 (2.4)	4 (0.5)
		T13 - T26	3	0.25	5.6 (2.7)	5.1 (2.7)
		T13 - T32	3	0.25	5.6 (2.7)	4 (0.5)
		T26 - T32	3	1	5.1 (2.7)	4 (0.5)
CD4 (%)	YH intervention	T0 - T13	16	0.743561	41.1 (7.7)	41.8 (10.8)
		T0 - T26	8	0.195312	43.2 (7.1)	39.3 (9.4)
		T0 - T32	9	1	40.6 (8.8)	39 (11.7)
		T13 - T26	9	0.910156	41.7 (12.1)	41.5 (11)
		T13 - T32	9	0.905613	40.4 (12.4)	41.5 (11.8)
		T26 - T32	8	0.640625	41.7 (11.8)	44 (10)
	YH placebo	T0 - T13	7	0.21875	34.8 (5.3)	31.8 (6.3)
		T0 - T26	4	0.25	38.3 (1.7)	31.2 (7.2)
		T0 - T32	5	0.8125	36.9 (3.4)	32.9 (9.7)
		T13 - T26	4	0.375	35.9 (2.7)	31.2 (7.2)
		T13 - T32	5	1	33.2 (6.6)	32.9 (9.7)
		T26 - T32	4	0.875	31.2 (7.2)	33 (11.2)
	EC intervention	T0 - T13	11	0.0419922	29.6 (8.5)	37 (11.5)
		T0 - T26	9	0.910156	34.5 (11.8)	35.5 (14.3)
		T0 - T32	12	0.306556	34.5 (10.9)	38.2 (14.3)
		T13 - T26	7	0.611453	34.1 (10.8)	36.6 (12)
		T13 - T32	8	0.078125	35.1 (12.3)	30.4 (13.2)
		T26 - T32	7	1	34.5 (16.4)	34.2 (15.2)
	EC placebo	T0 - T13	4	0.625	36.5 (8.4)	34.3 (14.8)
		T0 - T26	7	0.6875	30.8 (18)	34.1 (18.5)
		T0 - T32	4	0.875	33.3 (13.1)	33.1 (10.5)
		T13 - T26	5	0.625	38.7 (16.2)	32.5 (17.6)
		T13 - T32	3	1	38.6 (14.7)	37.6 (6.9)
		T26 - T32	4	0.875	32.2 (16.8)	33.1 (10.5)
	LS intervention	T0 - T13	16	0.528168	37.4 (16.8)	38.1 (13.8)
		T0 - T26	14	0.760864	37.5 (17.9)	39 (17.8)
		T0 - T32	8	1	39.3 (15)	39.4 (17.7)
		T13 - T26	14	0.714844	38.3 (14.8)	39 (17.8)
		T13 - T32	8	1	36.7 (16.6)	39.4 (17.7)
		T26 - T32	8	1	36.2 (19.3)	39.4 (17.7)
	LS placebo	T0 - T13	4	0.625	34.7 (15)	28.9 (23.4)
		T0 - T26	3	0.75	36.4 (17.9)	33.8 (13.2)
		T0 - T32	3	1	36.4 (17.9)	34.1 (14.1)
		T13 - T26	3	0.5	21 (21.2)	33.8 (13.2)
		T13 - T32	3	0.5	21 (21.2)	34.1 (14.1)
		T26 - T32	3	0.75	33.8 (13.2)	34.1 (14.1)
CD8 (%)	YH intervention	T0 - T13	16	0.0230404	21.4 (7.1)	18.8 (8.2)
		T0 - T26	8	0.546875	20.7 (3.4)	18.4 (5.9)
		T0 - T32	9	0.192127	22.5 (7.2)	19 (5.9)
		T13 - T26	9	0.652344	16.5 (2.9)	17.9 (5.7)
		T13 - T32	9	1	19.8 (10.4)	18.8 (6.1)
		T26 - T32	8	0.640625	17.5 (6)	17.8 (5.6)
	YH placebo	T0 - T13	7	0.9375	20.8 (5.8)	21.5 (10.1)
		T0 - T26	4	0.25	19.9 (7.3)	18.4 (7.2)
		T0 - T32	5	0.1875	21.2 (7)	19.2 (8)
		T13 - T26	4	0.25	16.2 (9.1)	18.4 (7.2)
		T13 - T32	5	1	20.3 (12)	19.2 (8)
		T26 - T32	4	0.789268	18.4 (7.2)	17.5 (8.1)
	EC intervention	T0 - T13	12	0.30127	11.7 (11.4)	15.8 (12.8)
		T0 - T26	10	0.275391	17.5 (11.7)	16.8 (13.7)
		T0 - T32	11	0.147461	17.4 (12.5)	14.7 (9.1)
		T13 - T26	8	0.195312	19.9 (14.4)	17.7 (15.2)
		T13 - T32	8	0.382812	14.6 (11.9)	13.5 (11.2)
		T26 - T32	7	0.9375	16.7 (13.9)	16.8 (10.3)
	EC placebo	T0 - T13	4	0.25	11.2 (4.9)	9 (3.2)
		T0 - T26	6	1	11.1 (4.7)	12.6 (7.2)
		T0 - T32	4	0.875	12.4 (5.2)	10.5 (6.5)
		T13 - T26	5	0.1875	9.2 (2.8)	14.2 (7.3)
		T13 - T32	3	1	8.5 (3.6)	8.8 (6.8)
		T26 - T32	4	1	10.8 (2.5)	10.5 (6.5)
	LS intervention	T0 - T13	16	0.463745	15 (11.3)	16.1 (8.7)
		T0 - T26	14	0.325806	15.3 (11.9)	14.8 (11.5)
		T0 - T32	7	0.296875	19 (15.8)	17.7 (13.5)
		T13 - T26	14	0.760864	14.9 (8.6)	14.8 (11.5)
		T13 - T32	7	1	17.3 (11.5)	17.7 (13.5)
		T26 - T32	7	0.375	18.4 (15.2)	17.7 (13.5)
	LS placebo	T0 - T13	4	0.875	19.8 (7.1)	18.8 (3.1)
		T0 - T26	3	1	23.2 (3.1)	22.9 (4.5)
		T0 - T32	3	1	23.2 (3.1)	23.4 (4.1)
		T13 - T26	3	0.5	19.3 (3.6)	22.9 (4.5)
		T13 - T32	3	0.25	19.3 (3.6)	23.4 (4.1)
		T26 - T32	3	1	22.9 (4.5)	23.4 (4.1)
LPS (EU/ml)	YH intervention	T0 - T13	19	0.0235361	6.2 (4.2)	10.8 (7.6)
		T0 - T26	17	0.00665283	6.5 (4.2)	12.8 (7.5)
		T0 - T32	17	0.00556946	6.2 (4.3)	12.1 (7.1)
		T13 - T26	18	0.442299	11.2 (7.7)	12.5 (7.4)
		T13 - T32	17	0.3133	11.5 (7.7)	12.3 (7)
		T26 - T32	16	0.86026	13.1 (7.6)	12.5 (7.1)
	YH placebo	T0 - T13	8	0.0234375	6.2 (6.4)	11.6 (5.6)
		T0 - T26	6	0.0625	5.2 (4.4)	11.1 (6)
		T0 - T32	7	0.6875	7.1 (6.4)	7.2 (2.5)
		T13 - T26	6	1	11.1 (5.3)	11.1 (6)
		T13 - T32	7	0.046875	12.2 (5.7)	7.2 (2.5)
		T26 - T32	6	0.4375	11.1 (6)	7.3 (2.7)
	EC intervention	T0 - T13	19	0.312408	11.1 (7.9)	11.2 (8.2)
		T0 - T26	17	0.0614676	11.2 (7.9)	12.9 (9)
		T0 - T32	16	0.0289917	10 (8.4)	12.5 (9.5)
		T13 - T26	16	0.0743829	11.9 (8.1)	13.4 (9)
		T13 - T32	15	0.0735439	11.6 (8.7)	13 (9.7)
		T26 - T32	14	0.674987	12.6 (9.8)	13 (9.5)
	EC placebo	T0 - T13	6	0.09375	11 (10.5)	10.3 (10.6)
		T0 - T26	7	0.8125	12 (10)	12 (9.7)
		T0 - T32	5	0.3125	14.3 (10.4)	11 (11.3)
		T13 - T26	7	0.578125	11.4 (10.1)	12.8 (9.9)
		T13 - T32	4	0.625	12.6 (12.2)	11.6 (12.9)
		T26 - T32	5	0.125	13.3 (10)	11 (11.3)
	LS intervention	T0 - T13	7	0.578125	8.8 (10.1)	11.4 (10.7)

## Sheet: TableS8
Table S8. Composition of standard chow diet.
		Standard chow diet
Diet proximate specifications (% dry matter)
	Moisture (%)	10
	Crude Oil (%)	2.71
	Crude Protein (%)	14.37
	Crude Fibre (%)	4.65
	Ash (%)	6
	Nitrogen Free Extract (%)	61.65
Digestibility co-efficients
	Digestible Crude Oil (%)	2.46
	Digestible Crude Protein (%)	12.91
Carbohydrates, Fibre and Non Starch Polysaccharides
	Total Dietary Fibre (%)	17.04
	Pectin (%)	1.52
	Hemicellulose (%)	10.16
	Cellulose (%)	4.32
	Lignin (%)	1.68
	Starch (%)	44.91
	Sugar (%)	4.05
Fatty Acids
	Saturated Fatty Acids (%)	0.51
	Monounsaturated Fatty Acids (%)	0.88
	Polyunsaturated Fatty Acids (%)	0.88
Amino Acids (%)		13.26
Macro Minerals (%)		3.3
Micro Minerals (mg/kg)		291.46
Vitamins (mg/kg)		4145.18
Gross Energy (MJ/kg)		14.72
